# Supplementary material for: Radiation Effects on Mortality from Solid Cancers Other than Lung, Liver, and Bone Cancer in the Mayak Worker Cohort: 1948–2008
Source: PLoS One. 2015 Feb 26;10(2):e0117784. doi: 10.1371/journal.pone.0117784 (PMC4342229; doi:10.1371/journal.pone.0117784)
Supplement: S1 Script — (ZIP) [file pone.0117784.s002.zip]

Archive with 4 entries (4 files):
- colnw.dtb
- mortdef1306.epi
- setupdtb.epi
- stdnw.tab
