# Supplementary material for: Radiation Effects on Mortality from Solid Cancers Other than Lung, Liver, and Bone Cancer in the Mayak Worker Cohort: 1948–2008
Source: PLoS One. 2015 Feb 26;10(2):e0117784. doi: 10.1371/journal.pone.0117784 (PMC4342229; doi:10.1371/journal.pone.0117784)
Supplement: S1 Script — (ZIP) [file pone.0117784.s002.zip › colnw.dtb]

new datab @
usetxt ..\srcdata\colfol1306.csv @

tran zero = 0 @

array \extdose  zero col1948-col2007 @	   ! extermal dose  (mGy)
array \intdose  zero puliv1948-puliv2007 @     ! urinalysis Pu doses (cGy)
array \pusdose  zero psliv1948-psliv2007 @     ! Pu surrogsate doses (cGy)
array \pusur    zero pusur1948-pusur2007 @     ! Pu surrogsate categoreis 
array \mdxdose  zero dxcol1948-dxcol2007 @     ! Medical DX dose (mGy)


< setupdtb.epi @
< stdnw.tab @

input @

< tba.amf 

save as ..\bsf\colfol13-06 replace@
sum nollb colon @
sum pyr @
