# Supplementary material for: Radiation Effects on Mortality from Solid Cancers Other than Lung, Liver, and Bone Cancer in the Mayak Worker Cohort: 1948–2008
Source: PLoS One. 2015 Feb 26;10(2):e0117784. doi: 10.1371/journal.pone.0117784 (PMC4342229; doi:10.1371/journal.pone.0117784)
Supplement: S1 Script — (ZIP) [file pone.0117784.s002.zip › mortdef1306.epi]

! Mayak SEERCODE based cause of death with allowance for censoring

TRAN
! If the COD information received from relatives (source == 4) then treat it as unknown COD
!   	if source == 4 then
!       seercode = 50200 ;	   
!	endif 

	sc       = seercode ;
	death     = (seercode > 0) & (censored == 0) ;
    cancer   = death & seercode >= 20010 & seercode < 38000 ;
	liquid   = death & seercode >= 33000 & seercode < 37000 ;
	solid    = (seercode >= 20010 & seercode < 33000) or (seercode == 37000) ;
	solid    = death & solid ;
	lung     = death & seercode == 22030 ;
	solg     = death & seercode == 22030 ;
	liver    = death & ( seercode == 21071  | seercode == 21072) ;
	esoph    = death & seercode == 21010 ;					   
	stomach  = death & seercode == 21020 ;
	colon    = death & seercode == 21040 ;
	rectum   = death & seercode == 21050 ;
	pancreas = death & seercode == 21100 ;
	breast   = death & seercode == 26000 ;
	bladder  = death & seercode == 29010 ;
	kidney   = death & seercode == 29020 ;
 	bone     = death & (seercode == 23000 | seercode == 24000) ;
    
	melanoma = death& (seercode == 25010) ;
	ovary    = death& (seercode == 27040) ;
	uterus   = death& (seercode == 27010 | seercode == 27020 | seercode == 27030) ;
	brain    = death& (seercode == 31010) ;
	larynx   = death& (seercode == 22020) ; 
	prostate = death& (seercode == 28010) ; 
	
	nhl      = death & (seercode == 33040 | seercode == 33041 | seercode == 33042) ;
	hodg     = death & (seercode == 33010 | seercode == 33011 | seercode == 33012) ;
	mye      = death & seercode == 34000 ;
	all      = death & seercode == 35011 ;
	cll      = death & seercode == 35012 ;
	aml      = death & seercode == 35021 ;
	cml      = death & seercode == 35022 ;
	leuk     = death & seercode >= 35011 & seercode <= 35043 ;
	extrath  = death & seercode == 20020 | seercode==20040|seercode==20060|seercode==20080|seercode==20090 ;
    unknown  = death & seercode == 50200 ;
	nocll= leuk - cll ; 
	acute_l  = death & (seercode==35011|seercode==35021|seercode==35031|seercode==35041);
    ml = death & (seercode==35021|seercode==35022|seercode==35023|seercode==35031) ;
	solrem   = solid - lung - liver - bone - esoph - stomach - colon -
	           rectum - pancreas - breast - bladder - kidney - melanoma - ovary - uterus ; 
	nollb = solid - lung - liver - bone ;
    !do not count deaths for people who are censored
	if(censored) then 
	  seercode = 0
	endif

!  censor migrants at end of 2003
    if ismig and xtyr >= 2004 then
	  seercode = 0 ;
	endif
    
	
@
	
