# Supplementary material for: Radiation Effects on Mortality from Solid Cancers Other than Lung, Liver, and Bone Cancer in the Mayak Worker Cohort: 1948–2008
Source: PLoS One. 2015 Feb 26;10(2):e0117784. doi: 10.1371/journal.pone.0117784 (PMC4342229; doi:10.1371/journal.pone.0117784)
Supplement: S1 Script — (ZIP) [file pone.0117784.s002.zip › setupdtb.epi]

tran 
zero = 0 ;
eof = 1 ;
@

array \years  *  prefix yr size 61 start 1948 @

tran #i = 1 ;
    dowhile #i <= 60  ;  
	  \years(#i) = 1947+#i ;
	  #i = #i + 1;
	enddo ;
	\years(1) = 1940 ;
@	
rename yr1948 yr1940 @

! cause of death variables (adjusted for eof and censoring)
< mortdef1306.epi @


tran
  Coh = (inyr > 0) + (inyr > 1953) + (inyr > 1958) + (inyr > 1963) + (inyr >= 1973) ;
@  

tran
   monpudate = fracymd(puyr,pumo,pudy) ; ! Pu monitoring date
!   fpudate  = fracymd(fpuyr,fpumo,fpudy);
   birthDate = fracymd(byr,bmo,bdy)    ; ! Birth date
   strtDate  = fracymd(inyr,inmo,indy) ; ! Date of Start of follow-up - first official entry at on of main Mayak plants
   migdate	 = fracymd(mgyr,mgmo,mgdy) ;   ! end of follow-up date
   eofdate	 = fracymd(xtyr,xtmo,xtdy) ;  ! end of follow-up date
   strtAge = strtDate - birthDate ;      ! Age at first official hire at Mayak
!   if  not ismiss(fpudate) then 
!     puage = fpudate - birthdate ;
!   else 
     puage = 0 ;
!   endif
   bCohort = (birthdate >= 1800) + (birthdate >= 1939) + (birthdate >= 1943) + (birthdate >= 1953) ;
@

levels sex 0:1 @
levels bcohort 4 @
levels smoking 3 @
levels coh 5     @
levels mxplant 0:8 @
levels finpusur 0:5  @
levels hasmed 0:1 @
!levels hassur 0:1 @
levels valid 0:1 @
levels pud08v8av 0:1 @
levels qc 0:2 @
levels source 0:6 @
