# Supplementary material for: Radiation Effects on Mortality from Solid Cancers Other than Lung, Liver, and Bone Cancer in the Mayak Worker Cohort: 1948–2008
Source: PLoS One. 2015 Feb 26;10(2):e0117784. doi: 10.1371/journal.pone.0117784 (PMC4342229; doi:10.1371/journal.pone.0117784)
Supplement: S1 Script — (ZIP) [file pone.0117784.s002.zip › stdnw.tab]

pyopt pyoff 0 @
tran hasmon = 0 ; mon2y = 0 ;	fu2yr = 0 ; fu5yr = 0 ; ismig = 0 ;
@
tabulate over sex coh mxplant bcohort @
time age from byr month bmo day bdy as AgeCat
10 (5) 85 > @
time strtAge from byr month bmo day bdy as AgeHireCat
15 (10) 55 > @
time fuptime from inyr month inmo day indy as fupcat
< / 2 / 5 / 10 / 15 / > @
calendar time to 2008 12 31
1948 1 1
1950 1 1
1955 1 1
1960 1 1
1965 1 1
1970 1 1
1975 1 1
1980 1 1
1985 1 1
1990 1 1
1995 1 1
1998 1 1
2000 1 1
2004 1 1
2008 1 1
@
categ smoking as smkcat
0 / 1 / 2 / > @
tdep bbmntrd as mntct 0 / 1 > @
tdep tpumon as pumon 0 / 1 > @
tdep tsmon as tsmcat 0 / 0 / 2 > @
tdep pusur 0 / 1 / 2 / 3 / 4 / 5 > @
tdep ismig 0 / 1 / > @
tdep lag5id as lag5idct 0 /0 /10 / 50 / 100 / 150 / 250 / 500 / 1000 /1500 / 2000 / 3000 / 5000 > @ ! mGy
!tdep lag10id as lag10idct 0 /0 /10 / 50 / 100 / 150 / 250 / 500 / 1000 /1500 / 2000 / 3000 / 5000 > @ ! mGy
!tdep lag15id as lag51idct 0 /0 /10 / 50 / 100 / 150 / 250 / 500 / 1000 /1500 / 2000 / 3000 / 5000 > @ ! mGy
!tdep lag2ed as lag2edct 0 /0 /10 /25 /50 /100 /200 /500 /750 / 1000 / 1500 / 2000 / 3000 / > @ ! mGy
tdep lag5ed as lag5edct 0 /0 /10 /25 /50 /100 /200 /500 /750 / 1000 / 1500 / 2000 / 3000 / > @ ! mGy
!tdep lag10ed as lag10edct 0 /0 /10 /25 /50 /100 /200 /500 /750 / 1000 / 1500 / 2000 / 3000 / > @ ! mGy
!tdep lag15ed as lag15edct 0 /0 /10 /25 /50 /100 /200 /500 /750 / 1000 / 1500 / 2000 / 3000 / > @ ! mGy
!tdep lag20ed as lag20edct 0 /0 /10 /25 /50 /100 /200 /500 /750 / 1000 / 1500 / 2000 / 3000 / > @ ! mGy
ttran
ismig = %year >= migdate ;
fol2yr = fu2yr == 0 & fuptime >= 2 ; fu2yr = fuptime >= 2 ;
	fol5yr = fu5yr == 0 & fuptime >= 5 ; fu5yr = fuptime >= 5 ;
tsmon = max(%year - MonPudate,0) ;
tpumon = tsmon > 0 ;
tpumon2 = tsmon >= 2 ;
fmon = tpumon NE hasmon ;
hasmon = tpumon ;
fmon2y = tpumon2 NE mon2y;
mon2y = tpumon2;
if tpumon2 then
bbmntrd = 1 ;
! lag2id = cumsum(%year -2,\years,\intdose) ; ! internal dose
lag5id = cumsum(%year -5,\years,\intdose) ; ! internal dose
! lag10id = cumsum(%year -10,\years,\intdose) ; ! internal dose
! lag15id = cumsum(%year -15,\years,\intdose) ; ! internal dose
else
bbmntrd = 0 ;
! lag2id = 0;
	lag5id = 0 ;
!	lag10id = 0;
!	lag15id = 0 ;
endif;
lag2ed = cumsum(%year- 2 ,\years,\extdose); ! lag 2 external dose
lag5ed = cumsum(%year- 5 ,\years,\extdose); ! lag 5 external dose
lag10ed = cumsum(%year-10 ,\years,\extdose); ! lag 10 external dose
lag15ed = cumsum(%year-15 ,\years,\extdose); ! lag 15 external dose
lag20ed = cumsum(%year-20 ,\years,\extdose); ! lag 20 external dose
pusur = \pusur(getindex(%year-2,\years));
@
resolution 1 month @
entry inyr inmo indy @
exit xtyr xtmo xtdy @
reject udbid bbmntrd monpudate pyr %year ismig @
fcount as subjects @
event death @
event cancer @
event leuk @
event solid @
event nollb @
event lung @
event liver @
event bone @
event esoph @
event stomach @
event colon @
event rectum @
event pancreas @
event breast @
event bladder @
event kidney @
event melanoma @
event ovary @
event brain @
event larynx @
event prostate @
event solrem @
!event autopsy @
event extrath @
rmean lag2ed @
rmean lag5ed @
rmean lag10ed @
rmean lag15ed @
rmean lag20ed @
!rmean lag2id @
rmean lag5id @
!rmean lag10id @
!rmean lag15id @
rmean puliv2007 as cumint @
rmean age @
rmean strtage @
rmean %year as yr @
rmean tsmon @
rmean fuptime @
rsum fmon @
rsum fmon2y @
rsum fol2yr @
rsum fol5yr @
